# Supplementary material for: Atypical enteropathogenic E. coli are associated with disease activity in ulcerative colitis
Source: Gut Microbes. 2022 Nov 22;14(1):2143218. doi: 10.1080/19490976.2022.2143218 (PMC9704410; doi:10.1080/19490976.2022.2143218)
Supplement: Supplemental Material [file KGMI_A_2143218_SM2463.zip]

Archive with 8 entries (8 files):
- FigS1.jpg
- FigS2.jpg
- FigS3.jpg
- FigS4.jpg
- FigS5.jpg
- Supl_Material_Methods_revision2_clean.docx
- Supl_Material_Methods_revision2_marked.docx
- Suppl_Figures_Tables_revision2_clean.docx
